# Supplementary material for: FHL2 Genetic Polymorphisms and Pro-Diabetogenic Lipid Profile in the Multiethnic HELIUS Cohort
Source: Int J Mol Sci. 2023 Feb 22;24(5):4332. doi: 10.3390/ijms24054332 (PMC10001862; doi:10.3390/ijms24054332)
Supplement: Supplementary file 1 [file ijms-24-04332-s001.zip]

Archive with 1 entries (1 files):
- ijms-2157859-supplementary.xlsx
