# Supplementary material for: FHL2 Genetic Polymorphisms and Pro-Diabetogenic Lipid Profile in the Multiethnic HELIUS Cohort
Source: Int J Mol Sci. 2023 Feb 22;24(5):4332. doi: 10.3390/ijms24054332 (PMC10001862; doi:10.3390/ijms24054332)
Supplement: Supplementary file 1 [file ijms-24-04332-s001.zip › ijms-2157859-supplementary.xlsx]

## Sheet: Sheet 1
SNP ID	Ethnicity	Outcome	Chromosome	Position	Reference allele	Alternative allele	Effect allele	Raw P-value	Genomic control P-value	FDR adjusted P-value	BETA or OR	Standard error or Log OR	Number of subjects	Power
rs137869171	Moroccan	T2D	2	105979752	G	A	A	5.11e-03	5.85e-02	0.0971759	3.76e+00	4.73e-01	3028	5.59e-02
rs2278501	Ghanaian	T2D	2	105979506	T	C	C	2.73e-02	2.73e-02	0.49178	1.61e+00	2.16e-01	445	6.34e-02
rs2278501	Moroccan	T2D	2	105979506	T	C	C	3.14e-02	1.46e-01	0.298261	1.22e+00	9.38e-02	3028	5.25e-02
rs11124029	African Surinamese	HbA1c	2	105977761	G	A	A	2.06e-02	2.06e-02	0.390803	2.50e-02	1.08e-02	1137	4.37e-01
rs11124029	Total	HDL-C	2	105977761	G	A	A	4.51e-02	8.25e-02	0.285399	-9.27e-03	4.63e-03	10046	4.08e-01
rs11884297	African Surinamese	Glucose	2	106013248	C	T	T	4.25e-02	4.25e-02	0.808372	-1.21e-02	5.96e-03	1154	2.95e-01
rs11884297	African Surinamese	Triglycerides	2	106013248	C	T	T	4.14e-02	4.14e-02	0.393732	-4.37e-02	2.14e-02	1154	4.52e-01
rs11884297	African Surinamese	Cholesterol	2	106013248	C	T	T	1.47e-02	9.22e-02	0.279898	-2.25e-02	9.20e-03	1154	6.56e-01
rs11884297	Ghanaian	Cholesterol	2	106013248	C	T	T	2.81e-02	7.91e-02	0.505714	3.63e-02	1.65e-02	444	5.72e-01
rs11884297	Ghanaian	HDL-C	2	106013248	C	T	T	8.92e-03	2.39e-02	0.080285	5.34e-02	2.03e-02	445	6.92e-01
rs11891016	Ghanaian	Triglycerides	2	106013216	C	T	T	2.23e-02	1.66e-01	0.10018	-8.39e-02	3.66e-02	445	6.09e-01
rs11891016	Moroccan	LDL-C	2	106013216	C	T	T	4.20e-02	3.11e-01	0.308921	-1.90e-02	9.34e-03	3017	4.72e-01
rs1914748	African Surinamese	Triglycerides	2	106035580	C	T	T	1.53e-02	1.53e-02	0.291397	-4.70e-02	1.94e-02	1154	5.89e-01
rs1914748	Ghanaian	Triglycerides	2	106035580	C	T	C	7.39e-03	1.05e-01	0.0664811	-8.06e-02	3.00e-02	445	7.37e-01
rs2376740	Moroccan	HDL-C	2	106032291	C	T	T	3.97e-02	6.96e-02	0.644141	-1.28e-02	6.21e-03	3028	4.47e-01
rs2576778	African Surinamese	LDL-C	2	105982753	G	A	A	4.17e-02	1.20e-01	0.439675	4.54e-02	2.23e-02	1151	5.23e-01
rs2576778	European Dutch	HDL-C	2	105982753	G	A	A	4.39e-02	1.24e-01	0.715939	2.39e-02	1.18e-02	1286	3.97e-01
rs3087523	African Surinamese	HDL-C	2	105977776	G	A	A	3.45e-02	3.45e-02	0.656273	-6.70e-02	3.17e-02	1153	4.92e-01
rs3087523	Moroccan	Triglycerides	2	105977776	G	A	A	4.71e-02	4.71e-02	0.895622	-4.71e-02	2.37e-02	3028	3.89e-01
rs4640402	Ghanaian	HbA1c	2	105999009	A	C	A	3.30e-02	1.07e-01	0.2971	2.84e-02	1.33e-02	430	4.36e-01
rs4640402	Ghanaian	Triglycerides	2	105999009	A	C	A	1.12e-03	4.84e-02	0.0201121	1.03e-01	3.13e-02	445	8.85e-01
rs4640402	Ghanaian	HDL-C	2	105999009	A	C	A	3.51e-02	6.88e-02	0.205807	-3.73e-02	1.76e-02	445	5.10e-01
rs4640402	Total	Triglycerides	2	105999009	A	C	C	1.81e-02	1.81e-02	0.343607	-1.73e-02	7.32e-03	10047	5.56e-01
rs4640402	Total	HDL-C	2	105999009	A	C	C	2.53e-02	5.26e-02	0.240489	7.89e-03	3.53e-03	10046	5.00e-01
rs4851765	Ghanaian	Triglycerides	2	106012632	T	C	C	1.83e-02	1.53e-01	0.10018	-8.66e-02	3.65e-02	445	6.37e-01
rs4851765	Moroccan	LDL-C	2	106012632	T	C	C	4.88e-02	3.26e-01	0.308921	-1.84e-02	9.33e-03	3017	4.48e-01
rs4851770	Moroccan	Cholesterol	2	106046333	C	T	T	5.71e-03	2.39e-02	0.108516	1.37e-02	4.95e-03	3027	7.37e-01
rs4851770	Moroccan	LDL-C	2	106046333	C	T	T	1.48e-02	2.25e-01	0.280546	1.84e-02	7.56e-03	3017	6.30e-01
rs4851770	Total	Cholesterol	2	106046333	C	T	T	2.44e-02	2.44e-02	0.46352	6.32e-03	2.81e-03	10043	5.63e-01
rs4851770	Total	LDL-C	2	106046333	C	T	T	1.82e-02	3.88e-02	0.345973	1.00e-02	4.25e-03	9988	6.14e-01
rs4851770	Turkish	Cholesterol	2	106046333	C	T	T	3.18e-02	3.18e-02	0.604971	1.12e-02	5.22e-03	2633	5.15e-01
rs4851772	Ghanaian	HDL-C	2	106051956	A	G	G	4.57e-02	8.45e-02	0.205807	-3.77e-02	1.88e-02	445	4.89e-01
rs880427	Ghanaian	HbA1c	2	105985228	G	A	A	1.49e-02	6.55e-02	0.26842	4.12e-02	1.68e-02	430	5.32e-01
rs880427	Ghanaian	HDL-C	2	105985228	G	A	A	1.70e-03	6.72e-03	0.0305512	-7.05e-02	2.23e-02	445	8.37e-01
rs880427	Total	HbA1c	2	105985228	G	A	A	3.71e-02	3.71e-02	0.705388	4.21e-03	2.02e-03	9973	3.18e-01
rs880427	Total	HDL-C	2	105985228	G	A	A	2.99e-03	1.01e-02	0.0567424	-1.11e-02	3.72e-03	10046	7.26e-01
rs880427	Turkish	HbA1c	2	105985228	G	A	A	3.18e-02	1.99e-01	0.465844	8.14e-03	3.79e-03	2622	3.48e-01
rs880427	Turkish	HDL-C	2	105985228	G	A	A	2.04e-02	8.17e-02	0.387896	-1.62e-02	6.99e-03	2634	5.20e-01
